# Supplementary material for: Adverse Reactions after the Third Dose of the BNT162b2 mRNA COVID-19 Vaccine among Medical School Residents in a Regional Reference University Hospital in Italy
Source: Vaccines (Basel). 2022 Oct 22;10(11):1779. doi: 10.3390/vaccines10111779 (PMC9695414; doi:10.3390/vaccines10111779)
Supplement: Supplementary file 1 [file vaccines-10-01779-s001.zip]

Archive with 1 entries (1 files):
- vaccines-1979119-supplementary.pdf
